# Supplementary material for: Zileuton Attenuates Acute Kidney Injury in Glycerol-Induced Rhabdomyolysis by Regulating Myeloid-Derived Suppressor Cells in Mice
Source: Int J Mol Sci. 2025 Aug 28;26(17):8353. doi: 10.3390/ijms26178353 (PMC12428576; doi:10.3390/ijms26178353)
Supplement: Supplementary file 1 [file ijms-26-08353-s001.zip]

Archive with 1 entries (1 files):
- ijms-3764071-supplementary.pdf
